# Supplementary material for: Vitamin D Reshapes Genomic Hierarchies in Skin Cells: lncRNA-Driven Responses in Carcinoma Versus Transcription Factor-Based Regulation in Healthy Skin
Source: Int J Mol Sci. 2025 Jul 10;26(14):6632. doi: 10.3390/ijms26146632 (PMC12296165; doi:10.3390/ijms26146632)
Supplement: Supplementary file 1 [file ijms-26-06632-s001.zip]

Archive with 9 entries (9 files):
- Supplemental data S1.tiff
- Supplemental data S2.tiff
- Supplemental data S3.tiff
- Supplemental data S4.tiff
- Supplemental data S5.tiff
- Supplemental data S6.jpg
- Table S1.csv
- Table S2.csv
- Table S3.csv
