# Supplementary material for: Vitamin D Reshapes Genomic Hierarchies in Skin Cells: lncRNA-Driven Responses in Carcinoma Versus Transcription Factor-Based Regulation in Healthy Skin
Source: Int J Mol Sci. 2025 Jul 10;26(14):6632. doi: 10.3390/ijms26146632 (PMC12296165; doi:10.3390/ijms26146632)
Supplement: Supplementary file 1 [file ijms-26-06632-s001.zip › Table S2.csv]

chr8 98944737 98944752 MA0074.1|OSR2 897 - 98944737 98944752 0	0	255
chr7 128938334 128938349 MA0074.1|IRF5 854 - 128938334 128938349 0	0	255
