# Supplementary material for: Vitamin D Reshapes Genomic Hierarchies in Skin Cells: lncRNA-Driven Responses in Carcinoma Versus Transcription Factor-Based Regulation in Healthy Skin
Source: Int J Mol Sci. 2025 Jul 10;26(14):6632. doi: 10.3390/ijms26146632 (PMC12296165; doi:10.3390/ijms26146632)
Supplement: Supplementary file 1 [file ijms-26-06632-s001.zip › Table S3.csv]

List of primers: forward	reverse (5?-3?)
AATBC ? CTGCTTCTCCAGGTCTCTTTCC; CACAGGGACATTGAGTGAAGGC
NPSR-AS1 ? CACATGCTAACCACTGCTGC; CAGGTCTATGCTTCAGTTTCTTCA
LCAL1 ? CACATACATCCCGTGTCTGC; ACATTGTGTTCCAGGCATCA
STAT1 ?TCGGCAGCAGCTTAAAAAGT; CACCACAAACGAGCTCTGAA
RPL ? TTCTGATGGCGGACTTTACC; CACTTGCTCTTTCTGTGGCA
